# Supplementary material for: Force Spectroscopy by Atomic Force Microscopy as Indicator for Cellular Microplastic Uptake
Source: Int J Mol Sci. 2026 Apr 23;27(9):3770. doi: 10.3390/ijms27093770 (PMC13164443; doi:10.3390/ijms27093770)
Supplement: Supplementary file 1 [file ijms-27-03770-s001.zip]

Archive with 1 entries (1 files):
- ijms-4238481-supplementary.pdf
